# Supplementary material for: Prognostic and Immunological Role of mRNA ac4C Regulator NAT10 in Pan-Cancer: New Territory for Cancer Research?
Source: Front Oncol. 2021 May 19;11:630417. doi: 10.3389/fonc.2021.630417 (PMC8170476; doi:10.3389/fonc.2021.630417)
Supplement: Supplementary Table 1 — NAT10 expression in cancers versus normal tissue in Oncomine database. [file DataSheet_1.zip]

Archive with 4 entries (4 files):
- supplementary table 1.xlsx
- Supplementary Table 2.xlsx
- Supplementary Table 3.xlsx
- Supplementary table 4.xlsx
