# Supplementary material for: Prognostic and Immunological Role of mRNA ac4C Regulator NAT10 in Pan-Cancer: New Territory for Cancer Research?
Source: Front Oncol. 2021 May 19;11:630417. doi: 10.3389/fonc.2021.630417 (PMC8170476; doi:10.3389/fonc.2021.630417)
Supplement: Supplementary Table 1 — NAT10 expression in cancers versus normal tissue in Oncomine database. [file DataSheet_1.zip › supplementary table 1.xlsx]

## Sheet: Sheet1
Cancer	Cancer Type	P-Value	Fold change	Gene Rank (%)	Cancer	Normal	Sample Size	Reference (GSE/TCGA)	Reference (PMID)
Baldder	Superficial Bladder Cancer	2.34e-07	1.785	4	28	14	42	GSE3167	15173019
	Superficial Bladder Cancer	8.95e-10	2.182	12	28	48	76		16432078
Breast	Male Breast Carcinoma	2e-08	2.018	2	3	61	64	TCGA
	Invasive Ductal Breast Carcinoma	4.73e-20	1.64	8	389	61	450	TCGA
	Invasive Breast Carcinoma	7.66e-13	1.56	8	76	61	137	TCGA
	Mucinous Breast Carcinoma	0.013	2.222	13	4	61	65	TCGA
	Medullary Breast Carcinoma	1.9e-07	1.733	10	32	144	176		22522925
	Invasive Ductal Breast Carcinoma	0.009	2.262	24	33	3	36	GSE3971	15034139
	Lobular Breast Carcinoma	0.014	1.87	25	20	3	23	GSE3971	15034139
Colorectal	Colorectal Carcinoma	4.13e-20	2.612	1	70	12	82	GSE9348	20143136
	Colon Adenocarcinoma	5.2e-18	1.749	1	13	28	41	GSE6988	17640062
	Colorectal Adenocarcinoma	6.75e-18	1.695	1	45	24	69	GSE20916	20957034
	Colorectal Carcinoma	7.4e-09	1.623	4	36	24	60	GSE20916	20957034
	Colon Adenocarcinoma	9.91e-06	8.329	2	18	18	36		11306497
	Rectal Adenocarcinoma	5.9e-28	2.209	2	65	65	130	GSE20842	20725992
	Colon Adenoma	5.66e-15	2.223	2	25	32	57	GSE8671	18171984
	Rectal Adenoma	8.21e-07	2.5	3	7	32	39	GSE8671	18171984
	Colorectal Adenoma Epithelia	0.000209	1.519	4	56	22	78	GSE9689	18403596
	Colon Adenoma	5.18e-07	2.454	3	5	10	15	GSE20916	20957034
	Colon Adenoma Epithelia	2.47e-06	1.883	4	5	10	15	GSE20916	20957034
	Colon Carcinoma	1.5e-08	3.171	4	5	10	15	GSE20916	20957034
	Colon Carcinoma Epithelia	4.49e-07	2.358	5	5	10	15	GSE20916	20957034
	Cecum Adenocarcinoma	8.78e-08	1.655	10	22	22	44	TCGA
	Rectal Adenocarcinoma	1.7e-09	1.649	13	60	22	82	TCGA
	Colon Adenocarcinoma	9.2e-09	1.583	16	101	22	123	TCGA
	Rectal Mucinous Adenocarcinoma	0.003	1.647	16	6	22	28	TCGA
Esophageal	Esophageal Adenocarcinoma	0.002	1.713	5	8	8	16	GSE1420	15833844
	Esophageal Adenocarcinoma	0.005	2.576	18	5	26	31	GSE6059	16952561
Gastric	Gastric Cancer	0.000209	1.619	5	80	80	160	GSE27342	20965966
	Gastric Intestinal Type Adenocarcinoma	2.08e-08	1.957	7	26	31	57	GSE13911	19081245
	Gastric Mixed Adenocarcinoma	0.002	1.567	12	4	31	35	GSE13911	19081245
Kidney	Renal Pelvis Urothelial Carcinoma	0.000631	1.669	18	8	23	31	GSE15641	16115910
	Renal Wilms Tumor	0.01	2.043	12	4	5	9	GSE11151	19445733
	Chromophobe Renal Cell Carcinoma	0.027	1.511	20	4	5	9	GSE11151	19445733
Leukemia	T-Cell Acute Lymphoblastic Leukemia	5.52e-08	2.152	3	11	6	17	GSE7186	17410184
	Acute Myeloid Leukemia	8.53e-08	1.91	5	23	6	29	GSE7186	17410184
	B-Cell Acute Lymphoblastic Leukemia	5.22e-07	1.782	11	87	6	93	GSE7186	17410184
	T-Cell Childhood Acute Lymphoblastic Leukemia	0.006	1.513	14	46	4	50	GSE28497	21487112
Liver	Hepatocellular Carcinoma	5.19e-06	1.529	7	22	21	43	GSE14520	21159642
	Hepatocellular Carcinoma	0.000769	1.618	12	35	10	45	GSE6764	17393520
Lung	Lung Adenocarcinoma	1.95e-19	1.631	1	58	58	116	GSE32863	22613842
	Lung Adenocarcinoma	3.67e-07	1.689	2	27	30	57	GSE7670	17540040
	Squamous Cell Lung Carcinoma	1.41e-05	1.659	16	27	65	92	GSE19188	20421987
Lymphoma	Anaplastic Large Cell Lymphoma	0.001	1.696	19	6	20	26	GSE6338	17304354
	Angioimmunoblastic T-Cell Lymphoma	0.002	1.715	21	6	20	26	GSE6338	17304354
	Diffuse Large B-Cell Lymphoma	0.002	1.614	20	11	25	36	GSE12453	18794340
	Burkitt's Lymphoma	0.034	1.523	41	5	25	30	GSE12453	18794340
Myeloma	Plasma Cell Leukemia	0.00013	1.789	4	9	5	14	GSE13591	19396863
	Smoldering Myeloma	0.000769	1.812	28	12	22	34	GSE5900	17023574
Prostate	Prostate Carcinoma	0.05	4	13	15	15	30		11807955
Sarcoma	Round Cell Liposarcoma	0.002	1.905	7	4	15	19	GSE2719	15994966
Other	Skin Basal Cell Carcinoma	0.011	1.511	17	15	4	19	GSE7553	18442402
Bold values indicate P < 0.05.
Supplementary Table 1. NAT10 expression in cancer in cancers verus normal tissue in oncomine database.
