# Supplementary material for: Prognostic and Immunological Role of mRNA ac4C Regulator NAT10 in Pan-Cancer: New Territory for Cancer Research?
Source: Front Oncol. 2021 May 19;11:630417. doi: 10.3389/fonc.2021.630417 (PMC8170476; doi:10.3389/fonc.2021.630417)
Supplement: Supplementary Table 1 — NAT10 expression in cancers versus normal tissue in Oncomine database. [file DataSheet_1.zip › Supplementary Table 2.xlsx]

## Sheet: Sheet1
CANCER TYPE	DATASET	SUBTYPE	ENDPOINT	N	HR [95% CI-low CI-upp]	COX P-VALUE
Bladder cancer	GSE5287		OS	30	0.62 [0.22 - 1.75]	0.3704
	GSE13507	Transitional cell carcinoma	DSS	165	0.90 [0.54 - 1.50]	0.6817
	GSE13507		OS	165	1.05 [0.73 - 1.51]	0.7779
Blood cancer	GSE5122	AML	OS	58	2.11 [0.98 - 4.53]	0.0568
	GSE2658	Multiple myeloma	DSS	559	1.71 [0.91 - 3.22]	0.0968
	E-TABM-346	DLBCL	EFS	53	2.02 [0.77 - 5.35]	0.1554
	GSE12417-GPL570	AML	OS	79	1.35 [0.80 - 2.26]	0.2586
	GSE16131-GPL96	Follicular lymphoma	OS	180	1.40 [0.74 - 2.67]	0.3041
	GSE12417-GPL96	AML	OS	163	1.23 [0.83 - 1.82]	0.3042
	E-TABM-346	DLBCL	OS	53	1.54 [0.54 - 4.39]	0.4154
	GSE4475	B-cell lymphoma	OS	158	1.18 [0.62 - 2.24]	0.6164
	GSE8970	AML	OS	34	1.14 [0.49 - 2.64]	0.7617
Brain cancer	GSE16581	Meningioma	OS	67	13.02 [1.05 - 161.39]	0.0457
	GSE4412-GPL96	Glioma	OS	74	1.84 [0.74 - 4.58]	0.1886
	GSE7696	Glioblastoma	OS	70	0.65 [0.24 - 1.76]	0.3981
	GSE4271-GPL96	Astrocytoma	OS	77	0.98 [0.51 - 1.89]	0.952
Breast cancer	GSE9195		RFS	77	3.18 [1.45 - 6.98]	0.0038
	GSE9195		DMFS	77	3.71 [1.51 - 9.12]	0.0043
	GSE4922-GPL96		DSS	249	2.36 [1.27 - 4.40]	0.0067
	GSE2034		DMFS	286	1.69 [1.05 - 2.72]	0.0323
	GSE3494-GPL96		DSS	236	2.33 [1.07 - 5.10]	0.0339
	GSE1456-GPL96		RFS	159	2.20 [0.96 - 5.05]	0.0617
	GSE11121		DMFS	200	2.05 [0.66 - 6.35]	0.2138
	GSE1379		RFS	60	0.61 [0.23 - 1.65]	0.3314
	GSE1456-GPL96		DSS	159	1.63 [0.60 - 4.44]	0.3386
	GSE7378		DFS	54	2.32 [0.36 - 15.07]	0.3797
	E-TABM-158		DSS	117	0.73 [0.35 - 1.50]	0.3862
	GSE2990		DMFS	125	1.45 [0.49 - 4.26]	0.4975
	GSE7390		RFS	198	0.89 [0.61 - 1.28]	0.5237
	GSE1378		RFS	60	0.81 [0.41 - 1.61]	0.5519
	E-TABM-158		RFS	117	0.84 [0.47 - 1.50]	0.5561
	E-TABM-158		OS	117	0.84 [0.47 - 1.50]	0.5561
	E-TABM-158		DMFS	117	1.22 [0.63 - 2.35]	0.5591
	GSE12093		DMFS	136	1.32 [0.44 - 4.00]	0.6199
	GSE2990		RFS	125	1.17 [0.51 - 2.68]	0.7051
	GSE2990		DMFS	54	1.09 [0.68 - 1.75]	0.7154
	GSE2990		RFS	62	1.06 [0.72 - 1.56]	0.77
	GSE12276		RFS	204	0.96 [0.71 - 1.30]	0.7983
	GSE6532-GPL570		RFS	87	1.07 [0.47 - 2.43]	0.8659
	GSE6532-GPL570		DMFS	87	1.07 [0.47 - 2.43]	0.8659
	GSE7390		DMFS	198	1.02 [0.65 - 1.61]	0.9149
	GSE19615		DMFS	115	1.05 [0.22 - 5.06]	0.949
	GSE7390		OS	198	0.99 [0.61 - 1.60]	0.9622
	GSE1456-GPL96		OS	159	0.98 [0.40 - 2.43]	0.9711
Colorectal cancer	GSE12945		DFS	51	0.34 [0.07 - 1.78]	0.2023
	GSE14333		DFS	226	0.68 [0.35 - 1.33]	0.2581
	GSE12945		OS	62	0.61 [0.21 - 1.76]	0.3646
	GSE17537		OS	55	0.68 [0.28 - 1.67]	0.3999
	GSE17537		DFS	55	1.29 [0.46 - 3.61]	0.6322
	GSE17537		DSS	49	0.82 [0.22 - 3.03]	0.7615
	GSE17536		DFS	145	0.86 [0.30 - 2.43]	0.7761
	GSE17536		DSS	177	0.90 [0.41 - 1.97]	0.79
	GSE17536		OS	177	1.06 [0.53 - 2.10]	0.868
Eye cancer	GSE22138	Uveal melanoma	DMFS	63	3.20 [1.68 - 6.09]	0.0004
Head and neck cancer	GSE2837	Squamous cell carcinoma	RFS	28	1.16 [0.87 - 1.55]	0.3196
Lung cancer	jacob-00182-MSK	Adenocarcinoma	OS	104	0.24 [0.08 - 0.72]	0.0106
	jacob-00182-CANDF	Adenocarcinoma	OS	82	2.62 [0.99 - 6.94]	0.0536
	GSE11117	NSCLC	OS	41	1.74 [0.87 - 3.49]	0.1174
	GSE31210	Adenocarcinoma	RFS	204	2.24 [0.79 - 6.34]	0.129
	GSE4573	Squamous cell carcinoma	OS	129	0.76 [0.40 - 1.46]	0.4099
	GSE8894	NSCLC	RFS	138	0.87 [0.60 - 1.27]	0.4701
	jacob-00182-HLM	Adenocarcinoma	OS	79	1.27 [0.60 - 2.67]	0.5279
	GSE17710	Squamous cell carcinoma	RFS	56	0.76 [0.33 - 1.79]	0.5358
	GSE13213	Adenocarcinoma	OS	117	0.76 [0.32 - 1.85]	0.5496
	GSE14814	NSCLC	OS	90	0.81 [0.37 - 1.77]	0.6007
	GSE3141	NSCLC	OS	111	1.15 [0.68 - 1.94]	0.6134
	jacob-00182-UM	Adenocarcinoma	OS	178	1.21 [0.58 - 2.51]	0.617
	GSE17710	Squamous cell carcinoma	OS	56	0.81 [0.35 - 1.86]	0.6182
	GSE31210	Adenocarcinoma	OS	204	1.30 [0.32 - 5.28]	0.712
	GSE14814	NSCLC	DSS	90	0.86 [0.36 - 2.05]	0.7262
Ovarian cancer	DUKE-OC		OS	133	0.64 [0.46 - 0.89]	0.008
	GSE26712		OS	185	0.72 [0.50 - 1.03]	0.0728
	GSE26712		DFS	185	0.76 [0.54 - 1.05]	0.099
	GSE8841		OS	81	2.57 [0.59 - 11.24]	0.2104
	GSE14764		OS	80	1.42 [0.59 - 3.39]	0.435
	GSE17260		OS	110	0.80 [0.38 - 1.67]	0.5553
	GSE9891		OS	278	1.11 [0.72 - 1.70]	0.6311
	GSE17260		PFS	110	1.11 [0.65 - 1.88]	0.7116
Renal cell carcinoma	E-DKFZ-1		OS	59	0.18 [0.05 - 0.66]	0.0091
Skin cancer	GSE19234	Melanoma	OS	38	6.90 [1.59 - 29.86]	0.0098
Soft tissue cancer	GSE30929	Liposarcoma	DRFS	140	1.09 [0.46 - 2.59]	0.8456
DFS, disease-free survival; DMFS, distant metastasis-free survival; DRFS, Distant Recurrence Free Survival; DSS, disease-specific survival; EFS, event-free survival; OS, overall survival; PFS, Progression Free Survival; RFS, relapse-free survival.
Bold values indicates P < 0.05.
Supplementary Table 2. Correlation between NAT10 expression and patient prognosis of different cancer in Prognoscan database.
