# Supplementary material for: Prognostic and Immunological Role of mRNA ac4C Regulator NAT10 in Pan-Cancer: New Territory for Cancer Research?
Source: Front Oncol. 2021 May 19;11:630417. doi: 10.3389/fonc.2021.630417 (PMC8170476; doi:10.3389/fonc.2021.630417)
Supplement: Supplementary Table 1 — NAT10 expression in cancers versus normal tissue in Oncomine database. [file DataSheet_1.zip › Supplementary Table 3.xlsx]

## Sheet: Sheet1
Clinicopathological Features	Overall Survival				Progression-free survival
	（n=364）				（n=366）
	N	Hazard ratio	P-Value		N	Hazard ratio	P-Value
GENDER
Female	118	2.09(1.06-4.14)	0.0302		120	1.69(1.01-2.82)	0.0427
Male	246	2.07(1.29-3.31)	0.0019		246	2.25(1.51-3.36)	4.6e-05
RACE
White	181	3.11(1.76-5.52)	4.4e-05		183	1.78(1.18-2.68)	0.0057
Black/African American	17	-	-		17	-	-
Asian	155	3.05(1.66-5.6)	0.0002		155	2.32(1.41-3.82)	0.0007
ALCOHOL CONSUMPTION
Yes	115	3.5(1.74-7.08)	0.0002		115	1.91(1.11-3.28)	0.0178
No	202	1.72(1.06-2.78)	0.0265		204	1.68(1.11-2.54)
HEPATITIS VIRUS
Yes	150	2.83(1.42-5.64)	0.002		152	1.97(1.25-3.13)	0.0032
No	167	2.06(1.26-3.37)	0.0032		167	1.6(1.03-2.49)	0.034
STAGE
1	170	1.83（0.99-3.38）	0.0499		170	1.99(1.19-3.32)	0.0073
1+2	253	1.83（1.09-3.09）	0.0209		254	1.82(1.25-2.66)	0.0017
2	83	3.59（1.07-12.01）	0.0269		84	1.87(0.99-3.54)	0.0501
2+3	166	2.3（1.31-4.02）	0.0027		167	1.92(1.26-2.92)	0.002
3	83	3.53（1.88-6.62）	3.2e-05		83	2.7(1.46-5)	0.0011
3+4	87	3.43（1.88-6.28）	2.5e-05		88	2.56(1.4-4.7)	0.0017
4	4	-	-		5	-	-
GRADE
1	55	3.62（1.37-9.61）	0.0059		55	2.47(1.07-5.75)	0.0298
2	174	1.92（0.97-3.79）	0.0564		175	1.51(0.98-2.35)	0.0619
3	118	2.99（1.54-5.8）	0.0007		119	2.21(1.33-3.65)	0.0016
4	12	-	-		12	-	-
AJCC_T
1	180	1.6（0.89-2.87）	0.1146		180	1.88(1.13-3.11)	0.0131
2	90	3.18（1.1-9.16）	0.0239		92	1.77(1-3.15)	0.0481
3	78	3.29(1.75-6.18)	9.5e-05		78	2.55(1.34-4.88)	0.0033
4	13	-	-		13	-	-
VASCULAR INVASION
None	203	1.74(1-3.01)	0.0454		204	1.54(0.96-2.49)	0.0721
Micro	90	2.02(0.9-4.57)	0.0833		91	1.76(0.97-3.19)	0.0583
Macro	16	-	-		16	-	-
Supplementary Table3. Correlation of NAT10 mRNA expression with OS (n= 364) and PFS (n= 366) in LIHC with different clinicopathological features by Kaplan-Meier plotter.
Short bars appear due to limited sample size for parameters and hazard ratio cannot be calculated. Bold values indicate P < 0.05.
