# Supplementary material for: Prognostic and Immunological Role of mRNA ac4C Regulator NAT10 in Pan-Cancer: New Territory for Cancer Research?
Source: Front Oncol. 2021 May 19;11:630417. doi: 10.3389/fonc.2021.630417 (PMC8170476; doi:10.3389/fonc.2021.630417)
Supplement: Supplementary Table 1 — NAT10 expression in cancers versus normal tissue in Oncomine database. [file DataSheet_1.zip › Supplementary table 4.xlsx]

## Sheet: Sheet1
cancer	variable	partial.cor	p
ACC	Purity	0.243077	0.0369026
ACC	B Cell	0.421532	0.000203946
ACC	CD8+ T Cell	0.245397	0.0363853
ACC	CD4+ T Cell	-0.117831	0.32079
ACC	Macrophage	0.0942341	0.427774
ACC	Neutrophil	0.326422	0.00482546
ACC	Dendritic Cell	0.335541	0.00370759
BLCA	Purity	0.0687814	0.187395
BLCA	B Cell	0.080787	0.124439
BLCA	CD8+ T Cell	0.140186	0.00723098
BLCA	CD4+ T Cell	0.0982196	0.0608505
BLCA	Macrophage	-0.107265	0.0405429
BLCA	Neutrophil	0.174998	0.000812414
BLCA	Dendritic Cell	0.242486	2.7732e-06
BRCA-Basal	Purity	0.00100649	0.990968
BRCA-Basal	B Cell	0.253496	0.00450029
BRCA-Basal	CD8+ T Cell	0.153381	0.0903129
BRCA-Basal	CD4+ T Cell	0.243461	0.00688794
BRCA-Basal	Macrophage	0.0465143	0.60356
BRCA-Basal	Neutrophil	0.212369	0.0259226
BRCA-Basal	Dendritic Cell	0.183185	0.0510734
BRCA-Her2	Purity	0.118928	0.369639
BRCA-Her2	B Cell	0.119553	0.371385
BRCA-Her2	CD8+ T Cell	0.0720073	0.594524
BRCA-Her2	CD4+ T Cell	-0.102638	0.443271
BRCA-Her2	Macrophage	-0.00104173	0.993808
BRCA-Her2	Neutrophil	0.148285	0.266622
BRCA-Her2	Dendritic Cell	-0.0196729	0.88557
BRCA-Luminal	Purity	0.197038	3.49903e-06
BRCA-Luminal	B Cell	0.0620056	0.149793
BRCA-Luminal	CD8+ T Cell	0.162898	0.00014978
BRCA-Luminal	CD4+ T Cell	0.169009	8.42358e-05
BRCA-Luminal	Macrophage	0.00267216	0.95051
BRCA-Luminal	Neutrophil	0.105164	0.0150483
BRCA-Luminal	Dendritic Cell	0.0834654	0.0536797
BRCA	Purity	0.142348	6.56008e-06
BRCA	B Cell	0.118563	0.000203773
BRCA	CD8+ T Cell	0.137955	1.52521e-05
BRCA	CD4+ T Cell	0.158418	7.87875e-07
BRCA	Macrophage	0.025569	0.423265
BRCA	Neutrophil	0.148934	3.97723e-06
BRCA	Dendritic Cell	0.10622	0.00103576
CESC	Purity	0.0768833	0.201243
CESC	B Cell	-0.0104421	0.862644
CESC	CD8+ T Cell	-0.02106	0.728554
CESC	CD4+ T Cell	0.0245284	0.684413
CESC	Macrophage	-0.094917	0.114991
CESC	Neutrophil	-0.0247669	0.681511
CESC	Dendritic Cell	0.000377127	0.995024
CHOL	Purity	0.00720906	0.966715
CHOL	B Cell	0.299898	0.0800618
CHOL	CD8+ T Cell	-0.0597586	0.733102
CHOL	CD4+ T Cell	0.363037	0.032074
CHOL	Macrophage	0.20467	0.238236
CHOL	Neutrophil	0.183587	0.291116
CHOL	Dendritic Cell	0.164976	0.3436
COAD	Purity	0.131032	0.00812651
COAD	B Cell	-0.00967271	0.846316
COAD	CD8+ T Cell	-0.0718356	0.148499
COAD	CD4+ T Cell	0.297304	1.19888e-09
COAD	Macrophage	0.180142	0.000273274
COAD	Neutrophil	0.0294468	0.55656
COAD	Dendritic Cell	0.0131826	0.792166
DLBC	Purity	0.0774936	0.625695
DLBC	B Cell	0.437276	0.0695784
DLBC	CD8+ T Cell	-0.337493	0.134605
DLBC	CD4+ T Cell	-0.153631	0.506126
DLBC	Macrophage	0.132769	0.566157
DLBC	Neutrophil	0.0985411	0.670867
DLBC	Dendritic Cell	0.0858802	0.711279
ESCA	Purity	0.259729	0.000414177
ESCA	B Cell	0.142735	0.0566427
ESCA	CD8+ T Cell	-0.0646643	0.388455
ESCA	CD4+ T Cell	-0.0709261	0.345442
ESCA	Macrophage	0.121458	0.104333
ESCA	Neutrophil	-0.197129	0.00799195
ESCA	Dendritic Cell	-0.21602	0.00358564
GBM	Purity	0.116187	0.0173478
GBM	B Cell	-0.0453	0.355558
GBM	CD8+ T Cell	0.00292468	0.952461
GBM	CD4+ T Cell	0.147195	0.00255426
GBM	Macrophage	0.054173	0.269132
GBM	Neutrophil	0.0747075	0.12727
GBM	Dendritic Cell	0.280201	5.58513e-09
HNSC-HPVneg	Purity	0.171773	0.000550849
HNSC-HPVneg	B Cell	-0.0188002	0.709878
HNSC-HPVneg	CD8+ T Cell	-0.0136215	0.787785
HNSC-HPVneg	CD4+ T Cell	0.286916	6.3677e-09
HNSC-HPVneg	Macrophage	0.0965133	0.055605
HNSC-HPVneg	Neutrophil	0.170647	0.000703012
HNSC-HPVneg	Dendritic Cell	0.171815	0.000595116
HNSC-HPVpos	Purity	0.058793	0.582018
HNSC-HPVpos	B Cell	-0.300316	0.00716453
HNSC-HPVpos	CD8+ T Cell	-0.244339	0.0310916
HNSC-HPVpos	CD4+ T Cell	0.0580952	0.604154
HNSC-HPVpos	Macrophage	0.0205118	0.851304
HNSC-HPVpos	Neutrophil	0.0304022	0.782388
HNSC-HPVpos	Dendritic Cell	-0.0910437	0.413031
HNSC	Purity	0.151049	0.000766448
HNSC	B Cell	-0.0834005	0.0690689
HNSC	CD8+ T Cell	-0.0657516	0.152923
HNSC	CD4+ T Cell	0.227056	4.9719e-07
HNSC	Macrophage	0.0787213	0.0839382
HNSC	Neutrophil	0.127231	0.00529286
HNSC	Dendritic Cell	0.106797	0.0190121
KICH	Purity	0.130903	0.294795
KICH	B Cell	0.288391	0.0198219
KICH	CD8+ T Cell	0.450584	0.000165607
KICH	CD4+ T Cell	-0.0616106	0.625871
KICH	Macrophage	0.601341	1.17629e-07
KICH	Neutrophil	-0.135833	0.280642
KICH	Dendritic Cell	0.212746	0.0888544
KIRC	Purity	0.0234877	0.614577
KIRC	B Cell	0.254674	3.15143e-08
KIRC	CD8+ T Cell	0.152268	0.00139214
KIRC	CD4+ T Cell	0.245894	9.20669e-08
KIRC	Macrophage	0.237995	3.45551e-07
KIRC	Neutrophil	0.33862	9.46685e-14
KIRC	Dendritic Cell	0.318803	3.3043e-12
KIRP	Purity	0.0183797	0.768462
KIRP	B Cell	0.0846445	0.176981
KIRP	CD8+ T Cell	-0.00663064	0.915592
KIRP	CD4+ T Cell	0.0582885	0.351079
KIRP	Macrophage	-0.0677205	0.287122
KIRP	Neutrophil	0.162411	0.00896444
KIRP	Dendritic Cell	0.129105	0.0389967
LGG	Purity	0.358513	5.65021e-16
LGG	B Cell	-0.0472492	0.302592
LGG	CD8+ T Cell	0.111471	0.0147549
LGG	CD4+ T Cell	-0.151808	0.000891742
LGG	Macrophage	-0.0598476	0.193834
LGG	Neutrophil	-0.156971	0.000596075
LGG	Dendritic Cell	-0.0897096	0.0504614
LIHC	Purity	0.0824642	0.125774
LIHC	B Cell	0.364127	3.17648e-12
LIHC	CD8+ T Cell	0.225736	2.51082e-05
LIHC	CD4+ T Cell	0.41699	6.65265e-16
LIHC	Macrophage	0.452859	1.20348e-18
LIHC	Neutrophil	0.445216	3.35895e-18
LIHC	Dendritic Cell	0.354744	1.61205e-11
LUAD	Purity	0.0300142	0.505693
LUAD	B Cell	-0.0216261	0.635072
LUAD	CD8+ T Cell	0.0373418	0.410945
LUAD	CD4+ T Cell	0.118411	0.00912118
LUAD	Macrophage	-0.0792941	0.0810695
LUAD	Neutrophil	0.0950454	0.036784
LUAD	Dendritic Cell	0.0417726	0.357143
LUSC	Purity	0.239287	1.19014e-07
LUSC	B Cell	-0.0719389	0.118573
LUSC	CD8+ T Cell	-0.0866905	0.0590323
LUSC	CD4+ T Cell	0.0527395	0.251298
LUSC	Macrophage	-0.12889	0.00481171
LUSC	Neutrophil	-0.121052	0.00819735
LUSC	Dendritic Cell	-0.10469	0.0226368
MESO	Purity	-0.0933024	0.392852
MESO	B Cell	0.338951	0.001611
MESO	CD8+ T Cell	0.181636	0.0982169
MESO	CD4+ T Cell	-0.295226	0.00640481
MESO	Macrophage	0.152981	0.164748
MESO	Neutrophil	-0.101126	0.360035
MESO	Dendritic Cell	0.130961	0.235062
OV	Purity	0.123575	0.0064876
OV	B Cell	0.1756	0.000110065
OV	CD8+ T Cell	0.0329365	0.471577
OV	CD4+ T Cell	0.0520378	0.255167
OV	Macrophage	-0.0353232	0.440046
OV	Neutrophil	0.0534925	0.242104
OV	Dendritic Cell	0.124476	0.00632084
PAAD	Purity	0.0352193	0.64647
PAAD	B Cell	0.303797	5.35837e-05
PAAD	CD8+ T Cell	0.392023	1.14188e-07
PAAD	CD4+ T Cell	-0.170581	0.0265977
PAAD	Macrophage	0.206399	0.0067599
PAAD	Neutrophil	0.236062	0.00188156
PAAD	Dendritic Cell	0.304226	5.22326e-05
PCPG	Purity	0.0732274	0.345519
PCPG	B Cell	0.243118	0.00154652
PCPG	CD8+ T Cell	-0.00777597	0.920555
PCPG	CD4+ T Cell	0.0295696	0.704438
PCPG	Macrophage	0.221079	0.00420473
PCPG	Neutrophil	0.142016	0.067136
PCPG	Dendritic Cell	0.026153	0.737255
PRAD	Purity	-0.0178992	0.715526
PRAD	B Cell	0.392957	1.15498e-16
PRAD	CD8+ T Cell	0.425741	9.57475e-20
PRAD	CD4+ T Cell	0.137072	0.00537658
PRAD	Macrophage	0.322479	1.6018e-11
PRAD	Neutrophil	0.39084	1.46669e-16
PRAD	Dendritic Cell	0.35325	1.21666e-13
READ	Purity	0.132404	0.11889
READ	B Cell	0.133085	0.118325
READ	CD8+ T Cell	0.0344308	0.687399
READ	CD4+ T Cell	0.184616	0.0295794
READ	Macrophage	0.101483	0.234545
READ	Neutrophil	0.168927	0.0476307
READ	Dendritic Cell	-0.0104901	0.902453
SARC	Purity	0.100981	0.114897
SARC	B Cell	0.0574964	0.376187
SARC	CD8+ T Cell	-0.168787	0.00879255
SARC	CD4+ T Cell	-0.0827753	0.202254
SARC	Macrophage	-0.207391	0.00138804
SARC	Neutrophil	-0.048661	0.451141
SARC	Dendritic Cell	-0.178405	0.00547783
SKCM-Metastasis	Purity	0.231754	1.02715e-05
SKCM-Metastasis	B Cell	0.0302766	0.574615
SKCM-Metastasis	CD8+ T Cell	0.0533151	0.329891
SKCM-Metastasis	CD4+ T Cell	0.17888	0.000860483
SKCM-Metastasis	Macrophage	0.0388892	0.467676
SKCM-Metastasis	Neutrophil	0.141948	0.0077355
SKCM-Metastasis	Dendritic Cell	0.0654678	0.225847
SKCM-Primary	Purity	0.357407	0.000210377
SKCM-Primary	B Cell	0.119891	0.232397
SKCM-Primary	CD8+ T Cell	0.156727	0.117544
SKCM-Primary	CD4+ T Cell	0.137514	0.170274
SKCM-Primary	Macrophage	0.00804865	0.936331
SKCM-Primary	Neutrophil	0.245984	0.0136271
SKCM-Primary	Dendritic Cell	0.155431	0.120647
SKCM	Purity	0.256637	2.53509e-08
SKCM	B Cell	0.0793912	0.0932786
SKCM	CD8+ T Cell	0.10247	0.0320281
SKCM	CD4+ T Cell	0.188269	6.31615e-05
SKCM	Macrophage	0.0628281	0.181927
SKCM	Neutrophil	0.201059	1.65643e-05
SKCM	Dendritic Cell	0.113881	0.0161234
STAD	Purity	0.12663	0.0135005
STAD	B Cell	-0.0673226	0.196946
STAD	CD8+ T Cell	-0.103873	0.0458607
STAD	CD4+ T Cell	-0.0246749	0.637986
STAD	Macrophage	-0.194926	0.000161263
STAD	Neutrophil	-0.0592386	0.255051
STAD	Dendritic Cell	-0.0839055	0.10663
TGCT	Purity	-0.00924988	0.911158
TGCT	B Cell	0.0642309	0.439576
TGCT	CD8+ T Cell	0.261347	0.00138686
TGCT	CD4+ T Cell	-0.301449	0.000217733
TGCT	Macrophage	-0.11883	0.151708
TGCT	Neutrophil	-0.183357	0.0262169
TGCT	Dendritic Cell	0.177624	0.0319626
THCA	Purity	0.00775625	0.864161
THCA	B Cell	0.597832	4.87757e-48
THCA	CD8+ T Cell	-0.363665	1.1296e-16
THCA	CD4+ T Cell	0.559687	1.41475e-41
THCA	Macrophage	0.544772	4.61005e-39
THCA	Neutrophil	0.335311	2.74816e-14
THCA	Dendritic Cell	0.315483	1.14127e-12
THYM	Purity	0.0334261	0.721683
THYM	B Cell	0.394416	1.41075e-05
THYM	CD8+ T Cell	0.153133	0.103822
THYM	CD4+ T Cell	-0.0964928	0.313714
THYM	Macrophage	0.184149	0.0498422
THYM	Neutrophil	0.136199	0.148479
THYM	Dendritic Cell	0.0548532	0.562148
UCEC	Purity	0.0161943	0.782156
UCEC	B Cell	-0.161524	0.00592149
UCEC	CD8+ T Cell	0.0220264	0.709244
UCEC	CD4+ T Cell	-0.100458	0.0871469
UCEC	Macrophage	-0.0184812	0.753157
UCEC	Neutrophil	0.21609	0.000193626
UCEC	Dendritic Cell	-0.0687174	0.241763
UCS	Purity	0.0295641	0.831941
UCS	B Cell	-0.00407684	0.976887
UCS	CD8+ T Cell	0.0615597	0.661466
UCS	CD4+ T Cell	-0.0879664	0.531085
UCS	Macrophage	0.240128	0.0832884
UCS	Neutrophil	-0.165853	0.235274
UCS	Dendritic Cell	0.0508214	0.717803
UVM	Purity	0.102151	0.373501
UVM	B Cell	-0.143171	0.220426
UVM	CD8+ T Cell	0.362947	0.00117808
UVM	CD4+ T Cell	-0.0628374	0.589709
UVM	Macrophage	0.0564439	0.657762
UVM	Neutrophil	-0.140259	0.223734
UVM	Dendritic Cell	0.300824	0.00920478

## Sheet: Sheet8
os	PFS	DFS	DSS		ACC		至少3个有意义		至少2个意义
ACC	ACC	ACC	ACC		COAD		ACC		ACC
COAD	HNSC	COAD	HNSC		HNSC		HNSC		HNSC
HNSC	KIRP	KIRP	KIRP		KICH		KIRP		KIRP
KICH	LIHC	LIHC	LIHC		KIRC		LIHC		LIHC
KIRC	PAAD	OV	PAAD		KIRP		PCPG		PCPG
KIRP	PCPG		PCPG		LIHC				COAD
LIHC	PRAD		PRAD		OV				PAAD
PCPG					PAAD				PRAD
READ					PCPG
					PRAD

## Sheet: Sheet2
Inflammatory types	Purity	B Cell	CD8+ T Cell	CD4+ T Cell	Macrophage	Neutrophil	Dendritic Cell
Cancer types (p <0.05)	ACC	ACC	ACC	BRCA-Basal	BLCA	ACC	ACC
	BRCA-Luminal	BRCA-Basal	BLCA	BRCA-Luminal	COAD	BLCA	BLCA
	BRCA	BRCA	BRCA-Luminal	BRCA	KICH	BRCA-Basal	BRCA
	COAD	HNSC-HPVpos	BRCA	CHOL	KIRC	BRCA-Luminal	ESCA
	ESCA	KICH	HNSC-HPVpos	COAD	LIHC	BRCA	GBM
	GBM	KIRC	KICH	GBM	LUSC	ESCA	HNSC-HPVneg
	HNSC-HPVneg	LIHC	KIRC	HNSC-HPVneg	PAAD	HNSC-HPVneg	HNSC
	HNSC	MESO	LGG	HNSC	PCPG	HNSC	KIRC
	LGG	OV	LIHC	KIRC	PRAD	KIRC	KIRP
	LUSC	PAAD	PAAD	LGG	SARC	KIRP	LIHC
	OV	PCPG	PRAD	LIHC	STAD	LGG	LUSC
	SKCM-Metastasis	PRAD	SARC	LUAD	THCA	LIHC	OV
	SKCM-Primary	THCA	SKCM	MESO	THYM	LUAD	PAAD
	SKCM	THYM	STAD	PAAD		LUSC	PRAD
	STAD	UCEC	TGCT	PRAD		PAAD	SARC
			THCA	READ		PRAD	SKCM
			UVM	SKCM-Metastasis		READ	TGCT
				SKCM		SKCM-Metastasis	THCA
				TGCT		SKCM-Primary	UVM
				THCA		SKCM
						TGCT
						THCA
						UCEC
Supplementary Table 4. The overview about significant correlation between inflammatory cell types with pan-cancer.

## Sheet: Sheet3
Purity	ACC	5
Purity	BRCA-Luminal	4
Purity	BRCA	6
Purity	COAD	3
Purity	ESCA	3
Purity	GBM	3
Purity	HNSC-HPVneg	4
Purity	HNSC	4
Purity	LGG	4
Purity	LUSC	4
Purity	OV	3
Purity	SKCM-Metastasis	3
Purity	SKCM-Primary	2
Purity	SKCM	5
Purity	STAD	3
B Cell	ACC	5
B Cell	BRCA-Basal	3
B Cell	BRCA	6
B Cell	HNSC-HPVpos	2
B Cell	KICH	3
B Cell	KIRC	6
B Cell	LIHC	6
B Cell	MESO	2
B Cell	OV	3
B Cell	PAAD	6
B Cell	PCPG	2
B Cell	PRAD	6
B Cell	THCA	6
B Cell	THYM	2
B Cell	UCEC	2
CD8+ T Cell	BRCA-Basal	3
CD8+ T Cell	BRCA-Luminal	4
CD8+ T Cell	BRCA	6
CD8+ T Cell	CHOL	1
CD8+ T Cell	COAD	3
CD8+ T Cell	GBM	3
CD8+ T Cell	HNSC-HPVneg	4
CD8+ T Cell	HNSC	4
CD8+ T Cell	KIRC	6
CD8+ T Cell	LGG	4
CD8+ T Cell	LIHC	6
CD8+ T Cell	LUAD	2
CD8+ T Cell	MESO	2
CD8+ T Cell	PAAD	6
CD8+ T Cell	PRAD	6
CD8+ T Cell	READ	2
CD8+ T Cell	SKCM-Metastasis	3
CD8+ T Cell	SKCM	5
CD8+ T Cell	TGCT	4
CD8+ T Cell	THCA	6
CD4+ T Cell	ACC	5
CD4+ T Cell	BLCA	4
CD4+ T Cell	BRCA-Luminal	4
CD4+ T Cell	BRCA	6
CD4+ T Cell	HNSC-HPVpos	2
CD4+ T Cell	KICH	3
CD4+ T Cell	KIRC	6
CD4+ T Cell	LGG	4
CD4+ T Cell	LIHC	6
CD4+ T Cell	PAAD	6
CD4+ T Cell	PRAD	6
CD4+ T Cell	SARC	3
CD4+ T Cell	SKCM	5
CD4+ T Cell	STAD	3
CD4+ T Cell	TGCT	4
CD4+ T Cell	THCA	6
CD4+ T Cell	UVM	2
Macrophage	BLCA	4
Macrophage	COAD	3
Macrophage	KICH	3
Macrophage	KIRC	6
Macrophage	LIHC	6
Macrophage	LUSC	4
Macrophage	PAAD	6
Macrophage	PCPG	2
Macrophage	PRAD	6
Macrophage	SARC	3
Macrophage	STAD	3
Macrophage	THCA	6
Macrophage	THYM	2
Neutrophil	ACC	5
Neutrophil	BLCA	4
Neutrophil	BRCA-Basal	3
Neutrophil	BRCA-Luminal	4
Neutrophil	BRCA	6
Neutrophil	ESCA	3
Neutrophil	HNSC-HPVneg	4
Neutrophil	HNSC	4
Neutrophil	KIRC	6
Neutrophil	KIRP	2
Neutrophil	LGG	4
Neutrophil	LIHC	6
Neutrophil	LUAD	2
Neutrophil	LUSC	4
Neutrophil	PAAD	6
Neutrophil	PRAD	6
Neutrophil	READ	2
Neutrophil	SKCM-Metastasis	3
Neutrophil	SKCM-Primary	2
Neutrophil	SKCM	5
Neutrophil	TGCT	4
Neutrophil	THCA	6
Neutrophil	UCEC	2
Dendritic Cell	ACC	5
Dendritic Cell	BLCA	4
Dendritic Cell	BRCA	6
Dendritic Cell	ESCA	3
Dendritic Cell	GBM	3
Dendritic Cell	HNSC-HPVneg	4
Dendritic Cell	HNSC	4
Dendritic Cell	KIRC	6
Dendritic Cell	KIRP	2
Dendritic Cell	LIHC	6
Dendritic Cell	LUSC	4
Dendritic Cell	OV	3
Dendritic Cell	PAAD	6
Dendritic Cell	PRAD	6
Dendritic Cell	SARC	3
Dendritic Cell	SKCM	5
Dendritic Cell	TGCT	4
Dendritic Cell	THCA	6
Dendritic Cell	UVM	2

## Sheet: 3ci
Purity	COAD	3
Purity	ESCA	3
Purity	GBM	3
Purity	OV	3
Purity	SKCM-Metastasis	3
Purity	STAD	3
B Cell	BRCA-Basal	3
B Cell	KICH	3
B Cell	OV	3
CD8+ T Cell	BRCA-Basal	3
CD8+ T Cell	COAD	3
CD8+ T Cell	GBM	3
CD8+ T Cell	SKCM-Metastasis	3
CD4+ T Cell	KICH	3
CD4+ T Cell	SARC	3
CD4+ T Cell	STAD	3
Macrophage	COAD	3
Macrophage	KICH	3
Macrophage	SARC	3
Macrophage	STAD	3
Neutrophil	BRCA-Basal	3
Neutrophil	ESCA	3
Neutrophil	SKCM-Metastasis	3
Dendritic Cell	ESCA	3
Dendritic Cell	GBM	3
Dendritic Cell	OV	3
Dendritic Cell	SARC	3
					BRCA-Basal	COAD	ESCA	GBM	KICH	OV	SARC	SKCM-Metastasis	STAD
					B Cell	Purity	Purity	Purity	B Cell	Purity	CD4+ T Cell	Purity	Purity
					CD8+ T Cell	CD8+ T Cell	Neutrophil	CD8+ T Cell	CD4+ T Cell	B Cell	Macrophage	CD8+ T Cell	CD4+ T Cell
					Neutrophil	Macrophage	Dendritic Cell	Dendritic Cell	Macrophage	Dendritic Cell	Dendritic Cell	Neutrophil	Macrophage

## Sheet: 4ci 
Purity	BRCA-Luminal	4
Purity	HNSC-HPVneg	4
Purity	HNSC	4
Purity	LGG	4
Purity	LUSC	4
CD8+ T Cell	BRCA-Luminal	4
CD8+ T Cell	HNSC-HPVneg	4
CD8+ T Cell	HNSC	4
CD8+ T Cell	LGG	4
CD8+ T Cell	TGCT	4
CD4+ T Cell	BLCA	4
CD4+ T Cell	BRCA-Luminal	4
CD4+ T Cell	LGG	4
CD4+ T Cell	TGCT	4
Macrophage	BLCA	4
Macrophage	LUSC	4
Neutrophil	BLCA	4
Neutrophil	BRCA-Luminal	4
Neutrophil	HNSC-HPVneg	4
Neutrophil	HNSC	4
Neutrophil	LGG	4
Neutrophil	LUSC	4
Neutrophil	TGCT	4
Dendritic Cell	BLCA	4
Dendritic Cell	HNSC-HPVneg	4
Dendritic Cell	HNSC	4
Dendritic Cell	LUSC	4
Dendritic Cell	TGCT	4
							BLCA	BRCA-Luminal	HNSC	HNSC-HPVneg	LGG	LUSC	TGCT
							CD4+ T Cell	Purity	Purity	Purity	Purity	Purity	CD8+ T Cell
							Macrophage	CD8+ T Cell	CD8+ T Cell	CD8+ T Cell	CD8+ T Cell	Macrophage	CD4+ T Cell
							Neutrophil	CD4+ T Cell	Neutrophil	Neutrophil	CD4+ T Cell	Neutrophil	Neutrophil
							Dendritic Cell	Neutrophil	Dendritic Cell	Dendritic Cell	Neutrophil	Dendritic Cell	Dendritic Cell

## Sheet: 5ci
Purity	ACC	5
Purity	SKCM	5
B Cell	ACC	5
CD8+ T Cell	SKCM	5
CD4+ T Cell	ACC	5
CD4+ T Cell	SKCM	5
Neutrophil	ACC	5
Neutrophil	SKCM	5
Dendritic Cell	ACC	5
Dendritic Cell	SKCM	5
						ACC	SKCM
						Purity	Purity
						B Cell	CD8+ T Cell
						CD4+ T Cell	CD4+ T Cell
						Neutrophil	Neutrophil
						Dendritic Cell	Dendritic Cell

## Sheet: 6ci
Purity	BRCA	6
B Cell	BRCA	6
B Cell	KIRC	6
B Cell	LIHC	6
B Cell	PAAD	6
B Cell	PRAD	6
B Cell	THCA	6
CD8+ T Cell	BRCA	6
CD8+ T Cell	KIRC	6
CD8+ T Cell	LIHC	6
CD8+ T Cell	PAAD	6
CD8+ T Cell	PRAD	6
CD8+ T Cell	THCA	6
CD4+ T Cell	BRCA	6
CD4+ T Cell	KIRC	6
CD4+ T Cell	LIHC	6
CD4+ T Cell	PAAD	6
CD4+ T Cell	PRAD	6
CD4+ T Cell	THCA	6
Macrophage	KIRC	6
Macrophage	LIHC	6
Macrophage	PAAD	6
Macrophage	PRAD	6
Macrophage	THCA	6
Neutrophil	BRCA	6
Neutrophil	KIRC	6
Neutrophil	LIHC	6
Neutrophil	PAAD	6
Neutrophil	PRAD	6
Neutrophil	THCA	6
Dendritic Cell	BRCA	6
Dendritic Cell	KIRC	6
Dendritic Cell	LIHC	6
Dendritic Cell	PAAD	6
Dendritic Cell	PRAD	6
Dendritic Cell	THCA	6
					BRCA	KIRC	LIHC	PAAD	PRAD	THCA
					Purity	B Cell	B Cell	B Cell	B Cell	B Cell
					B Cell	CD8+ T Cell	CD8+ T Cell	CD8+ T Cell	CD8+ T Cell	CD8+ T Cell
					CD8+ T Cell	CD4+ T Cell	CD4+ T Cell	CD4+ T Cell	CD4+ T Cell	CD4+ T Cell
					CD4+ T Cell	Macrophage	Macrophage	Macrophage	Macrophage	Macrophage
					Neutrophil	Neutrophil	Neutrophil	Neutrophil	Neutrophil	Neutrophil
					Dendritic Cell	Dendritic Cell	Dendritic Cell	Dendritic Cell	Dendritic Cell	Dendritic Cell
		NAT10
	NAT10	NOL10
		BMS1
		IMP4
		NOP14
		TBL3
		HEATR1
		UTP20
		NOL6
		UTP18
		WDR46
		TAN1

## Sheet: Sheet12
Sample Id	NAT10: Methylation (HM450)	NAT10: mRNA expression (RNA Seq V2 RSEM) (log2)	Mutations	Copy Number Alterations
TCGA-2V-A95S-01	0.690844	991.692	-	NAT10: Diploid
TCGA-2Y-A9GS-01	0.85502	1030.56	-	NAT10: Shallow Deletion
TCGA-2Y-A9GT-01	0.878578	617.799	-	NAT10: Diploid
TCGA-2Y-A9GU-01	0.774319	766.574	-	NAT10: Diploid
TCGA-2Y-A9GV-01	0.860129	709.814	-	NAT10: Diploid
TCGA-2Y-A9GW-01	0.838574	905.747	-	NAT10: Diploid
TCGA-2Y-A9GX-01	0.826609	949.697	-	NAT10: Diploid
TCGA-2Y-A9GY-01	0.673993	1477.24	-	NAT10: Gain
TCGA-2Y-A9GZ-01	0.701272	1034.13	-	NAT10: Gain
TCGA-2Y-A9H0-01	0.473429	829.528	-	NAT10: Diploid
TCGA-2Y-A9H1-01	0.789276	1134.43	-	NAT10: Diploid
TCGA-2Y-A9H2-01	0.772083	1463.4	-	NAT10: Diploid
TCGA-2Y-A9H3-01	0.760556	751.861	-	NAT10: Shallow Deletion
TCGA-2Y-A9H4-01	0.665952	847.612	-	NAT10: Diploid
TCGA-2Y-A9H5-01	0.75348	1077.4	-	NAT10: Diploid
TCGA-2Y-A9H6-01	0.785257	668.143	-	NAT10: Shallow Deletion
TCGA-2Y-A9H7-01	0.808839	1228.13	-	NAT10: Diploid
TCGA-2Y-A9H8-01	0.895938	741.056	-	NAT10: Diploid
TCGA-2Y-A9H9-01	0.875986	812.758	-	NAT10: Diploid
TCGA-2Y-A9HA-01	0.638924	970.665	-	NAT10: Diploid
TCGA-2Y-A9HB-01	0.874644	878.937	-	NAT10: Diploid
TCGA-3K-AAZ8-01	0.899505	880.056	-	NAT10: Shallow Deletion
TCGA-4R-AA8I-01	0.733675	1056.32	-	NAT10: Diploid
TCGA-5C-A9VG-01	0.776096	1493.94	-	NAT10: Shallow Deletion
TCGA-5C-A9VH-01	0.909433	1211.18	-	NAT10: Diploid
TCGA-5C-AAPD-01	0.838922	770.642	-	NAT10: Shallow Deletion
TCGA-5R-AA1C-01	0.880244	713.718	-	NAT10: Diploid
TCGA-5R-AA1D-01	0.711058	769.869	-	NAT10: Shallow Deletion
TCGA-5R-AAAM-01	0.885215	825.723	-	NAT10: Diploid
TCGA-BC-4072-01	0.470527	907.22	Not Profiled	NAT10: Diploid
TCGA-BC-4073-01	0.541761	1110.25	-	NAT10: Diploid
TCGA-BC-A10Q-01	0.922325	617.999	-	NAT10: Shallow Deletion
TCGA-BC-A10R-01	0.834946	866.002	-	NAT10: Diploid
TCGA-BC-A10S-01	0.870233	939.101	Not Profiled	NAT10: Shallow Deletion
TCGA-BC-A10T-01	0.701545	996.235	-	NAT10: Diploid
TCGA-BC-A10U-01	0.910324	992.1	-	NAT10: Diploid
TCGA-BC-A10W-01	0.796901	1443.36	-	NAT10: Diploid
TCGA-BC-A10X-01	0.881843	831.624	-	NAT10: Diploid
TCGA-BC-A10Y-01	0.786097	838.633	-	NAT10: Diploid
TCGA-BC-A10Z-01	0.734993	804.918	-	NAT10: Diploid
TCGA-BC-A110-01	0.809997	774.667	-	NAT10: Diploid
TCGA-BC-A112-01	0.823239	1588.87	-	NAT10: Shallow Deletion
TCGA-BC-A216-01	0.535795	1040.24	-	NAT10: Diploid
TCGA-BC-A217-01	0.759966	862.814	-	NAT10: Gain
TCGA-BC-A3KF-01	0.835403	993.928	-	NAT10: Diploid
TCGA-BC-A3KG-01	0.651667	904.639	-	NAT10: Diploid
TCGA-BC-A5W4-01	0.913471	1062.83	-	NAT10: Diploid
TCGA-BC-A69H-01	0.74894	1404.38	-	NAT10: Gain
TCGA-BC-A69I-01	0.905653	890.237	Not Profiled	NAT10: Diploid
TCGA-BC-A8YO-01	0.866543	1707.26	-	NAT10: Diploid
TCGA-BD-A2L6-01	0.907638	733.673	-	NAT10: Diploid
TCGA-BD-A3EP-01	0.803652	1125.72	-	NAT10: Gain
TCGA-BD-A3ER-01	0.831047	1098.72	-	NAT10: Diploid
TCGA-BW-A5NO-01	0.718823	678.276	-	NAT10: Diploid
TCGA-BW-A5NP-01	0.839816	1043.92	-	NAT10: Shallow Deletion
TCGA-BW-A5NQ-01	0.805665	1791.59	-	NAT10: Gain
TCGA-CC-5258-01	0.810825	1513.09	-	NAT10: Diploid
TCGA-CC-5259-01	0.566277	1418.68	-	Not Profiled
TCGA-CC-5260-01	0.746639	1462.3	-	NAT10: Diploid
TCGA-CC-5261-01	0.896561	1070.6	-	NAT10: Diploid
TCGA-CC-5262-01	0.79201	1126.25	-	NAT10: Diploid
TCGA-CC-5263-01	0.676405	1181.96	-	NAT10: Diploid
TCGA-CC-5264-01	0.864919	1706.72	-	NAT10: Gain
TCGA-CC-A123-01	0.66044	1284.57	-	Not Profiled
TCGA-CC-A1HT-01	0.826742	911.211	-	NAT10: Shallow Deletion
TCGA-CC-A3M9-01	0.80098	1525.64	-	NAT10: Gain
TCGA-CC-A3MA-01	0.880355	888.612	NAT10: N318S	NAT10: Shallow Deletion
TCGA-CC-A3MB-01	0.824685	1000.19	-	NAT10: Diploid
TCGA-CC-A3MC-01	0.798887	853.251	-	NAT10: Shallow Deletion
TCGA-CC-A5UC-01	0.848661	1367.27	-	NAT10: Diploid
TCGA-CC-A5UD-01	0.7891	1372.18	-	NAT10: Diploid
TCGA-CC-A5UE-01	0.725736	1055.88	-	NAT10: Diploid
TCGA-CC-A7IE-01	0.662076	2849.28	-	NAT10: Gain
TCGA-CC-A7IF-01	0.801982	876.761	-	NAT10: Diploid
TCGA-CC-A7IG-01	0.708936	882.345	-	NAT10: Shallow Deletion
TCGA-CC-A7IH-01	0.867571	822.2	-	NAT10: Diploid
TCGA-CC-A7II-01	0.554732	3584.47	-	NAT10: Gain
TCGA-CC-A7IJ-01	0.763987	2631.05	-	NAT10: Gain
TCGA-CC-A7IK-01	0.819034	816.733	-	NAT10: Shallow Deletion
TCGA-CC-A7IL-01	0.61292	699.491	-	NAT10: Shallow Deletion
TCGA-CC-A8HS-01	0.86502	1647.03	-	Not Profiled
TCGA-CC-A8HT-01	0.738951	1221.88	-	NAT10: Diploid
TCGA-CC-A8HU-01	0.710517	922.414	-	NAT10: Diploid
TCGA-CC-A8HV-01	0.777724	996.887	-	NAT10: Diploid
TCGA-CC-A9FS-01	0.8485	1196.12	-	NAT10: Diploid
TCGA-CC-A9FU-01	0.769563	1382.25	-	NAT10: Shallow Deletion
TCGA-CC-A9FV-01	0.811165	852.332	-	NAT10: Diploid
TCGA-CC-A9FW-01	0.712667	1132.94	-	NAT10: Diploid
TCGA-DD-A113-01	0.828001	727.143	-	NAT10: Shallow Deletion
TCGA-DD-A114-01	0.884359	1221.63	-	NAT10: Diploid
TCGA-DD-A115-01	0.895935	742.163	-	NAT10: Shallow Deletion
TCGA-DD-A116-01	0.82113	803.132	-	NAT10: Diploid
TCGA-DD-A118-01	0.751946	1266.64	-	NAT10: Diploid
TCGA-DD-A119-01	0.840978	1012.81	-	NAT10: Gain
TCGA-DD-A11A-01	0.717448	1099.09	-	NAT10: Diploid
TCGA-DD-A11B-01	0.712267	1270.68	-	NAT10: Diploid
TCGA-DD-A11C-01	0.817112	842.429	-	NAT10: Diploid
TCGA-DD-A11D-01	0.837279	914.703	-	NAT10: Diploid
TCGA-DD-A1EA-01	0.629168	1135.38	-	NAT10: Diploid
TCGA-DD-A1EB-01	0.67591	1000.16	-	NAT10: Diploid
TCGA-DD-A1EC-01	0.846528	1137.88	-	NAT10: Diploid
TCGA-DD-A1ED-01	0.877211	776.394	-	NAT10: Diploid
TCGA-DD-A1EE-01	0.879388	1301.6	-	NAT10: Diploid
TCGA-DD-A1EF-01	0.850131	1422.63	-	NAT10: Shallow Deletion
TCGA-DD-A1EG-01	0.766315	1001.61	-	NAT10: Diploid
TCGA-DD-A1EH-01	0.862486	1568.08	-	NAT10: Diploid
TCGA-DD-A1EI-01	0.66405	1060.19	-	NAT10: Diploid
TCGA-DD-A1EJ-01	0.671015	995.853	-	NAT10: Shallow Deletion
TCGA-DD-A1EK-01	0.627254	829.289	-	NAT10: Diploid
TCGA-DD-A1EL-01	0.743564	1100.68	-	NAT10: Diploid
TCGA-DD-A39V-01	0.751687	872.145	-	NAT10: Diploid
TCGA-DD-A39W-01	0.906721	847.473	-	NAT10: Diploid
TCGA-DD-A39X-01	0.735536	898.456	NAT10: N699D	NAT10: Shallow Deletion
TCGA-DD-A39Y-01	0.712742	1588.5	-	NAT10: Gain
TCGA-DD-A39Z-01	0.880182	1046.3	-	NAT10: Diploid
TCGA-DD-A3A1-01	0.577712	1178.7	-	NAT10: Diploid
TCGA-DD-A3A2-01	0.897197	710.766	-	NAT10: Diploid
TCGA-DD-A3A3-01	0.749431	764.768	-	NAT10: Diploid
TCGA-DD-A3A4-01	0.890508	1281.92	-	NAT10: Diploid
TCGA-DD-A3A5-01	0.687171	688.293	-	NAT10: Diploid
TCGA-DD-A3A6-01	0.868287	1361.8	-	NAT10: Diploid
TCGA-DD-A3A7-01	0.926026	1173.72	-	NAT10: Diploid
TCGA-DD-A3A8-01	0.908179	824.16	-	NAT10: Diploid
TCGA-DD-A3A9-01	0.74618	856.16	-	NAT10: Diploid
TCGA-DD-A4NA-01	0.903831	953.334	-	NAT10: Diploid
TCGA-DD-A4NB-01	0.838744	772.554	-	NAT10: Shallow Deletion
TCGA-DD-A4ND-01	0.821677	862.878	-	NAT10: Gain
TCGA-DD-A4NE-01	0.895425	1178.28	-	Not Profiled
TCGA-DD-A4NF-01	0.75595	801.865	-	NAT10: Diploid
TCGA-DD-A4NG-01	0.859848	948.966	-	Not Profiled
TCGA-DD-A4NH-01	0.904665	920.645	-	NAT10: Diploid
TCGA-DD-A4NI-01	0.882174	607.655	-	NAT10: Shallow Deletion
TCGA-DD-A4NJ-01	0.815975	754.515	-	NAT10: Diploid
TCGA-DD-A4NK-01	0.697765	982.268	-	NAT10: Diploid
TCGA-DD-A4NL-01	0.869728	801.02	-	NAT10: Diploid
TCGA-DD-A4NN-01	0.820854	1972.58	-	NAT10: Gain
TCGA-DD-A4NO-01	0.816191	1105.84	-	NAT10: Diploid
TCGA-DD-A4NP-01	0.843322	717.731	-	NAT10: Diploid
TCGA-DD-A4NQ-01	0.81194	1315.09	-	NAT10: Diploid
TCGA-DD-A4NR-01	0.758609	975.095	-	NAT10: Diploid
TCGA-DD-A4NS-01	0.874742	903.459	-	NAT10: Diploid
TCGA-DD-A4NV-01	0.815335	883.519	-	NAT10: Gain
TCGA-DD-A73A-01	0.794468	1019.2	-	NAT10: Diploid
TCGA-DD-A73B-01	0.882207	1080.17	-	NAT10: Diploid
TCGA-DD-A73C-01	0.806162	763.964	-	NAT10: Diploid
TCGA-DD-A73D-01	0.897832	1080.6	-	NAT10: Diploid
TCGA-DD-A73E-01	0.887939	1005.01	-	NAT10: Diploid
TCGA-DD-A73F-01	0.798165	768.964	-	NAT10: Diploid
TCGA-DD-A73G-01	0.81197	832.779	-	NAT10: Diploid
TCGA-DD-AA3A-01	0.906105	1546.04	-	NAT10: Diploid
TCGA-DD-AAC8-01	0.660787	1269.12	-	NAT10: Diploid
TCGA-DD-AAC9-01	0.834919	865.841	-	NAT10: Diploid
TCGA-DD-AACA-01	0.663569	953.501	-	NAT10: Diploid
TCGA-DD-AACA-02	0.910268	1026.77	Not Profiled	Not Profiled
TCGA-DD-AACB-01	0.744714	803.165	-	NAT10: Diploid
TCGA-DD-AACC-01	0.859158	1125.12	-	NAT10: Diploid
TCGA-DD-AACD-01	0.821742	1196.67	-	NAT10: Diploid
TCGA-DD-AACE-01	0.87039	973.792	-	NAT10: Diploid
TCGA-DD-AACF-01	0.88097	768.191	-	NAT10: Diploid
TCGA-DD-AACG-01	0.637003	1583.41	-	NAT10: Diploid
TCGA-DD-AACH-01	0.762381	1260.78	-	NAT10: Diploid
TCGA-DD-AACI-01	0.806747	981.258	-	NAT10: Diploid
TCGA-DD-AACJ-01	0.853196	1032.56	-	NAT10: Diploid
TCGA-DD-AACK-01	0.781139	1309.11	-	NAT10: Diploid
TCGA-DD-AACL-01	0.797389	1343.65	-	NAT10: Diploid
TCGA-DD-AACN-01	0.884686	1423.74	-	NAT10: Diploid
TCGA-DD-AACO-01	0.869908	765.511	-	NAT10: Diploid
TCGA-DD-AACP-01	0.712813	1307.27	-	NAT10: Shallow Deletion
TCGA-DD-AACQ-01	0.643101	1176.26	-	NAT10: Diploid
TCGA-DD-AACS-01	0.913312	877.206	-	NAT10: Diploid
TCGA-DD-AACT-01	0.802035	657.016	-	NAT10: Diploid
TCGA-DD-AACU-01	0.829698	1087.03	-	NAT10: Diploid
TCGA-DD-AACV-01	0.830573	854.125	-	NAT10: Diploid
TCGA-DD-AACW-01	0.724996	1785.93	-	NAT10: Diploid
TCGA-DD-AACX-01	0.76037	1145.57	-	NAT10: Diploid
TCGA-DD-AACY-01	0.86648	1072.87	-	NAT10: Diploid
TCGA-DD-AACZ-01	0.674104	1428.03	-	NAT10: Diploid
TCGA-DD-AAD0-01	0.891443	982.682	-	NAT10: Diploid
TCGA-DD-AAD1-01	0.855688	1209.13	-	NAT10: Gain
TCGA-DD-AAD2-01	0.837323	863.889	-	NAT10: Diploid
TCGA-DD-AAD3-01	0.838356	817.048	-	NAT10: Diploid
TCGA-DD-AAD5-01	0.800689	1436.58	-	NAT10: Shallow Deletion
TCGA-DD-AAD6-01	0.677823	866.176	-	NAT10: Shallow Deletion
TCGA-DD-AAD8-01	0.841372	995.518	-	NAT10: Diploid
TCGA-DD-AADA-01	0.757796	968.944	-	NAT10: Diploid
TCGA-DD-AADB-01	0.65747	1664.13	-	NAT10: Diploid
TCGA-DD-AADC-01	0.767866	1217.82	-	NAT10: Diploid
TCGA-DD-AADD-01	0.706058	1085.8	-	NAT10: Shallow Deletion
TCGA-DD-AADF-01	0.661959	748.882	-	NAT10: Diploid
TCGA-DD-AADG-01	0.81098	915.692	-	NAT10: Diploid
TCGA-DD-AADI-01	0.823995	1034.83	-	NAT10: Diploid
TCGA-DD-AADJ-01	0.876069	1140.98	-	NAT10: Diploid
TCGA-DD-AADK-01	0.82897	1079.66	-	NAT10: Diploid
TCGA-DD-AADL-01	0.836911	882.408	-	NAT10: Diploid
TCGA-DD-AADM-01	0.872392	1001.72	-	NAT10: Diploid
TCGA-DD-AADN-01	0.728777	1316.36	-	NAT10: Shallow Deletion
TCGA-DD-AADO-01	0.797109	887.809	-	NAT10: Shallow Deletion
TCGA-DD-AADP-01	0.834446	916.892	-	NAT10: Diploid
TCGA-DD-AADQ-01	0.868315	791.063	-	NAT10: Diploid
TCGA-DD-AADR-01	0.75292	895.993	-	NAT10: Diploid
TCGA-DD-AADS-01	0.879196	678.851	-	NAT10: Diploid
TCGA-DD-AADU-01	0.73971	750.995	-	NAT10: Diploid
TCGA-DD-AADV-01	0.53901	1053.64	-	NAT10: Diploid
TCGA-DD-AADW-01	0.900811	1293.15	-	NAT10: Diploid
TCGA-DD-AADY-01	0.918999	1204.42	-	NAT10: Diploid
TCGA-DD-AAE0-01	0.921201	1083.22	-	NAT10: Diploid
TCGA-DD-AAE1-01	0.738262	1182.35	-	NAT10: Diploid
TCGA-DD-AAE2-01	0.84354	1357.41	-	NAT10: Diploid
TCGA-DD-AAE3-01	0.843286	473.566	-	NAT10: Shallow Deletion
TCGA-DD-AAE4-01	0.580236	705.534	-	NAT10: Diploid
TCGA-DD-AAE6-01	0.858138	1462.81	-	NAT10: Diploid
TCGA-DD-AAE7-01	0.744887	824.31	-	NAT10: Diploid
TCGA-DD-AAE9-01	0.809967	907.392	-	NAT10: Diploid
TCGA-DD-AAEA-01	0.874149	734.002	-	NAT10: Diploid
TCGA-DD-AAEB-01	0.889787	729.829	-	NAT10: Diploid
TCGA-DD-AAED-01	0.850462	754.021	-	NAT10: Diploid
TCGA-DD-AAEE-01	0.864473	1074.88	-	NAT10: Diploid
TCGA-DD-AAEG-01	0.788087	1095.21	-	NAT10: Diploid
TCGA-DD-AAEH-01	0.89869	940.323	-	NAT10: Diploid
TCGA-DD-AAEI-01	0.779623	800.602	-	NAT10: Diploid
TCGA-DD-AAEK-01	0.741369	680.945	-	NAT10: Shallow Deletion
TCGA-DD-AAVP-01	0.763586	837.336	-	NAT10: Diploid
TCGA-DD-AAVQ-01	0.912067	1231.57	-	NAT10: Diploid
TCGA-DD-AAVR-01	0.716653	907.865	-	NAT10: Diploid
TCGA-DD-AAVS-01	0.79614	1188.2	-	NAT10: Diploid
TCGA-DD-AAVU-01	0.503095	1053.29	-	NAT10: Diploid
TCGA-DD-AAVV-01	0.792739	956.317	-	NAT10: Diploid
TCGA-DD-AAVW-01	0.776949	835.474	-	NAT10: Diploid
TCGA-DD-AAVX-01	0.749419	1004.59	-	NAT10: Diploid
TCGA-DD-AAVY-01	0.902162	809.118	-	NAT10: Diploid
TCGA-DD-AAVZ-01	0.82452	1127.14	-	NAT10: Diploid
TCGA-DD-AAW0-01	0.716409	830.23	-	NAT10: Diploid
TCGA-DD-AAW1-01	0.760509	1003	-	NAT10: Diploid
TCGA-DD-AAW2-01	0.881342	937.688	-	NAT10: Diploid
TCGA-DD-AAW3-01	0.864487	1006.07	-	NAT10: Diploid
TCGA-ED-A459-01	0.870507	1063.67	-	NAT10: Diploid
TCGA-ED-A4XI-01	0.79691	934.211	-	NAT10: Diploid
TCGA-ED-A5KG-01	0.871201	1114.98	-	NAT10: Diploid
TCGA-ED-A627-01	0.863072	856.484	-	NAT10: Diploid
TCGA-ED-A66X-01	0.79288	1354.54	-	NAT10: Diploid
TCGA-ED-A66Y-01	0.776928	1150.4	-	NAT10: Gain
TCGA-ED-A7PX-01	0.521899	1441.49	-	NAT10: Diploid
TCGA-ED-A7PY-01	0.826911	999.265	-	NAT10: Diploid
TCGA-ED-A7PZ-01	0.364144	986.927	-	NAT10: Shallow Deletion
TCGA-ED-A7XO-01	0.773544	861.642	-	NAT10: Diploid
TCGA-ED-A7XP-01	0.862084	1195.39	-	NAT10: Diploid
TCGA-ED-A82E-01	0.65631	1172.47	-	NAT10: Gain
TCGA-ED-A8O5-01	0.850307	1121.08	-	NAT10: Diploid
TCGA-ED-A8O6-01	0.89067	1350.29	-	NAT10: Shallow Deletion
TCGA-ED-A97K-01	0.6234	1328.93	-	NAT10: Diploid
TCGA-EP-A12J-01	0.898031	843.001	-	NAT10: Diploid
TCGA-EP-A26S-01	0.9066	700.209	-	NAT10: Diploid
TCGA-EP-A2KA-01	0.648717	1017.2	-	NAT10: Diploid
TCGA-EP-A2KB-01	0.869073	897.498	-	NAT10: Diploid
TCGA-EP-A2KC-01	0.900677	740.899	-	NAT10: Shallow Deletion
TCGA-EP-A3JL-01	0.873255	1018.85	-	NAT10: Diploid
TCGA-EP-A3RK-01	0.759778	1037.02	-	NAT10: Diploid
TCGA-ES-A2HS-01	0.874893	670.679	NAT10: R432S	NAT10: Diploid
TCGA-ES-A2HT-01	0.840267	972.735	-	NAT10: Diploid
TCGA-FV-A23B-01	0.832437	1191.41	-	NAT10: Diploid
TCGA-FV-A2QQ-01	0.780547	1048.22	-	NAT10: Shallow Deletion
TCGA-FV-A2QR-01	0.89083	798.928	-	NAT10: Diploid
TCGA-FV-A3I0-01	0.912697	976.512	-	NAT10: Diploid
TCGA-FV-A3I1-01	0.842427	1015.55	-	NAT10: Diploid
TCGA-FV-A3R2-01	0.893942	1234.41	-	NAT10: Diploid
TCGA-FV-A3R3-01	0.751436	719.979	-	NAT10: Diploid
TCGA-FV-A495-01	0.843188	775.591	-	NAT10: Diploid
TCGA-FV-A496-01	0.719632	895.753	-	NAT10: Shallow Deletion
TCGA-FV-A4ZP-01	0.71728	1064.37	-	NAT10: Shallow Deletion
TCGA-FV-A4ZQ-01	0.872686	1142.04	-	NAT10: Gain
TCGA-G3-A25S-01	0.477384	1766.59	-	NAT10: Gain
TCGA-G3-A25T-01	0.675761	847.788	-	NAT10: Diploid
TCGA-G3-A25U-01	0.870985	919.58	-	NAT10: Diploid
TCGA-G3-A25V-01	0.854935	1078.95	-	NAT10: Diploid
TCGA-G3-A25X-01	0.885904	860.767	Not Profiled	NAT10: Shallow Deletion
TCGA-G3-A25Y-01	0.876821	1101.3	-	NAT10: Diploid
TCGA-G3-A25Z-01	0.843667	878.382	-	NAT10: Diploid
TCGA-G3-A3CG-01	0.812697	1182.52	-	NAT10: Gain
TCGA-G3-A3CH-01	0.902076	496.324	-	NAT10: Diploid
TCGA-G3-A3CI-01	0.802132	739.963	-	NAT10: Diploid
TCGA-G3-A3CJ-01	0.913757	1040.46	-	NAT10: Diploid
TCGA-G3-A3CK-01	0.760109	964.724	-	NAT10: Diploid
TCGA-G3-A5SI-01	0.88018	619.648	-	NAT10: Diploid
TCGA-G3-A5SJ-01	0.71387	675.268	-	NAT10: Shallow Deletion
TCGA-G3-A5SK-01	0.768295	546.316	-	Not Profiled
TCGA-G3-A5SL-01	0.830989	723.189	-	NAT10: Diploid
TCGA-G3-A5SM-01	0.859951	833.851	-	NAT10: Diploid
TCGA-G3-A6UC-01	0.861255	936.055	-	NAT10: Diploid
TCGA-G3-A7M5-01	0.665057	1132.85	-	NAT10: Diploid
TCGA-G3-A7M6-01	0.790024	1488.43	-	NAT10: Diploid
TCGA-G3-A7M7-01	0.814409	1080.64	-	NAT10: Diploid
TCGA-G3-A7M8-01	0.834466	824.695	-	NAT10: Diploid
TCGA-G3-A7M9-01	0.627337	1109.91	-	NAT10: Shallow Deletion
TCGA-G3-AAUZ-01	0.79863	790.43	-	NAT10: Diploid
TCGA-G3-AAV0-01	0.818839	729.37	-	NAT10: Diploid
TCGA-G3-AAV1-01	0.723988	1037.08	-	NAT10: Shallow Deletion
TCGA-G3-AAV2-01	0.870547	917.582	-	NAT10: Diploid
TCGA-G3-AAV3-01	0.664747	920.103	-	NAT10: Diploid
TCGA-G3-AAV4-01	0.893108	951.584	-	NAT10: Diploid
TCGA-G3-AAV5-01	0.896849	1355.38	-	NAT10: Diploid
TCGA-G3-AAV6-01	0.645015	1157.68	-	NAT10: Shallow Deletion
TCGA-G3-AAV7-01	0.865243	529.212	-	NAT10: Shallow Deletion
TCGA-GJ-A3OU-01	0.835632	874.547	-	NAT10: Diploid
TCGA-GJ-A6C0-01	0.876447	954.029	-	NAT10: Diploid
TCGA-GJ-A9DB-01	0.853296	841.883	-	NAT10: Diploid
TCGA-HP-A5MZ-01	0.799118	669.866	-	NAT10: Diploid
TCGA-HP-A5N0-01	0.786442	716.808	-	NAT10: Diploid
TCGA-K7-A5RF-01	0.875099	752.635	-	NAT10: Diploid
TCGA-K7-A5RG-01	0.822382	936.631	-	NAT10: Diploid
TCGA-K7-A6G5-01	0.680321	667.492	-	NAT10: Diploid
TCGA-K7-AAU7-01	0.740518	810.601	NAT10: L146*	NAT10: Diploid
TCGA-KR-A7K0-01	0.792991	934.098	-	NAT10: Diploid
TCGA-KR-A7K2-01	0.893525	857.895	-	NAT10: Shallow Deletion
TCGA-KR-A7K7-01	0.704296	1119.11	-	NAT10: Shallow Deletion
TCGA-KR-A7K8-01	0.76267	625.91	-	NAT10: Diploid
TCGA-LG-A6GG-01	0.698279	1046.74	-	NAT10: Gain
TCGA-LG-A9QC-01	0.800781	972.087	-	NAT10: Diploid
TCGA-LG-A9QD-01	0.8398	867.133	-	NAT10: Diploid
TCGA-MI-A75C-01	0.68912	1373.81	-	NAT10: Diploid
TCGA-MI-A75E-01	0.849809	1001.52	-	NAT10: Diploid
TCGA-MI-A75G-01	0.890257	796.91	-	NAT10: Shallow Deletion
TCGA-MI-A75H-01	0.873865	935.207	-	NAT10: Diploid
TCGA-MI-A75I-01	0.680835	943.896	-	NAT10: Diploid
TCGA-MR-A520-01	0.828776	574.024	-	NAT10: Diploid
TCGA-MR-A8JO-01	0.687707	1031.11	-	NAT10: Diploid
TCGA-NI-A4U2-01	0.809443	543.224	-	NAT10: Diploid
TCGA-NI-A8LF-01	0.697366	706.398	-	NAT10: Diploid
TCGA-O8-A75V-01	0.641929	916.905	NAT10: S435N	NAT10: Diploid
TCGA-PD-A5DF-01	0.792438	887.515	-	NAT10: Diploid
TCGA-QA-A7B7-01	0.843248	1376.46	-	NAT10: Diploid
TCGA-RC-A6M3-01	0.717074	1244.21	-	NAT10: Shallow Deletion
TCGA-RC-A6M4-01	0.908064	913.12	-	NAT10: Shallow Deletion
TCGA-RC-A6M5-01	0.729514	936.266	-	NAT10: Shallow Deletion
TCGA-RC-A6M6-01	0.62464	1392.9	-	NAT10: Shallow Deletion
TCGA-RC-A7S9-01	0.877494	628.734	-	NAT10: Diploid
TCGA-RC-A7SB-01	0.736016	605.254	-	NAT10: Shallow Deletion
TCGA-RC-A7SF-01	0.733134	891.051	-	NAT10: Diploid
TCGA-RC-A7SH-01	0.776402	1711.93	-	NAT10: Diploid
TCGA-RC-A7SK-01	0.858463	695.543	-	NAT10: Diploid
TCGA-RG-A7D4-01	0.695666	1235.99	-	NAT10: Shallow Deletion
TCGA-T1-A6J8-01	0.59144	874.09	-	NAT10: Diploid
TCGA-UB-A7MA-01	0.83098	1153.89	-	NAT10: Shallow Deletion
TCGA-UB-A7MB-01	0.837367	818.352	-	NAT10: Diploid
TCGA-UB-A7MC-01	0.804293	815.64	-	NAT10: Shallow Deletion
TCGA-UB-A7MD-01	0.855829	1108.81	-	NAT10: Diploid
TCGA-UB-A7ME-01	0.764355	1317.89	-	NAT10: Gain
TCGA-UB-A7MF-01	0.880489	1100.76	-	NAT10: Diploid
TCGA-UB-AA0U-01	0.893326	809.945	-	NAT10: Diploid
TCGA-UB-AA0V-01	0.818028	765.114	-	NAT10: Diploid
TCGA-WJ-A86L-01	0.726139	663.782	-	NAT10: Diploid
TCGA-WQ-A9G7-01	0.788669	1625.03	-	NAT10: Gain
TCGA-WQ-AB4B-01	0.854647	1113.66	-	NAT10: Diploid
TCGA-WX-AA44-01	0.877964	913.145	-	NAT10: Diploid
TCGA-WX-AA46-01	0.876494	878.078	-	NAT10: Diploid
TCGA-WX-AA47-01	0.872787	1183.07	-	NAT10: Diploid
TCGA-XR-A8TC-01	0.834837	1009.34	-	Not Profiled
TCGA-XR-A8TD-01	0.692872	654.842	-	NAT10: Diploid
TCGA-XR-A8TE-01	0.819247	842.314	-	NAT10: Diploid
TCGA-XR-A8TF-01	0.646224	1398.92	-	NAT10: Diploid
TCGA-XR-A8TG-01	0.756651	720.566	-	NAT10: Diploid
TCGA-YA-A8S7-01	0.815556	995.068	-	NAT10: Shallow Deletion
TCGA-ZP-A9CV-01	0.875268	904.762	-	NAT10: Diploid
TCGA-ZP-A9CY-01	0.86278	744.809	-	NAT10: Diploid
TCGA-ZP-A9CZ-01	0.664206	913.239	-	NAT10: Diploid
TCGA-ZP-A9D0-01	0.852346	1083.66	-	NAT10: Diploid
TCGA-ZP-A9D1-01	0.839341	1256.59	-	NAT10: Diploid
TCGA-ZP-A9D2-01	0.715395	1002.55	-	NAT10: Diploid
TCGA-ZP-A9D4-01	0.620503	1014.85	-	NAT10: Diploid
TCGA-ZS-A9CD-01	0.862097	702.479	-	NAT10: Diploid
TCGA-ZS-A9CE-01	0.903242	805.799	-	NAT10: Diploid
TCGA-ZS-A9CF-01	0.89682	712.612	-	NAT10: Diploid
TCGA-ZS-A9CF-02	0.901036	818.912	Not Profiled	Not Profiled
TCGA-ZS-A9CG-01	0.830657	719.109	-	NAT10: Diploid
